# Supplementary material for: Lack of Fas/FasL Does Not Protect from Latent Herpes Simplex 1 Infection but Decreases Virus-Induced Neurodegeneration
Source: Cells. 2025 Dec 5;14(24):1938. doi: 10.3390/cells14241938 (PMC12730924; doi:10.3390/cells14241938)
Supplement: Supplementary file 1 [file cells-14-01938-s001.zip]

Archive with 1 entries (1 files):
- cells-3981488-supplementary.pdf
